# Supplementary material for: Oregano (Origanum vulgare) Essential Oil and Its Constituents Prevent Rat Kidney Tissue Injury and Inflammation Induced by a High Dose of L-Arginine
Source: Int J Mol Sci. 2024 Jan 11;25(2):941. doi: 10.3390/ijms25020941 (PMC10815453; doi:10.3390/ijms25020941)
Supplement: Supplementary file 1 [file ijms-25-00941-s001.zip]

Archive with 1 entries (1 files):
- ijms-2801607-supplementary.pdf
